# Supplementary material for: Defining intraspecific conservation units in the endemic Cuban Rock Iguanas (Cyclura nubila nubila)
Source: Sci Rep. 2020 Dec 10;10:21607. doi: 10.1038/s41598-020-78664-w (PMC7729961; doi:10.1038/s41598-020-78664-w)
Supplement: Supplementary file 2 — Supplementary Information 2. [file 41598_2020_78664_MOESM2_ESM.xlsx]

## Sheet: Hoja1
Table S2. Genotypes obtained in the present study for Cyclura nubila nubila based on seven microsatellite loci (An et al. 2004 [28]).
Population	Locus148		Locus151		Locus152		Locus154		Locus181		Locus373		Locus494
Cabo Corrientes
21	88	90	186	186	154	154	210	220	242	244	204	204	218	230
22	84	90	192	192	170	170	192	216	242	244	214	214	216	230
23	90	96	190	190	150	150	210	210	232	244	208	208	214	230
24	84	84	192	192	160	160	210	220	242	250	214	214	228	228
25	84	90	190	190	170	172	220	220	232	244	204	204	230	230
26	90	96	186	192	160	160	220	220	238	244	216	216	214	218
27	84	84	186	192	150	150	216	220	244	244	216	216	230	246
28	90	90	190	194	150	150	194	230	244	250	210	210	230	230
Guanahacabibes
85	90	96	190	190	150	150	210	220	240	240	190	244	214	230
182	90	102	190	194	150	150	210	220	240	246	210	216	190	240
183	100	100	190	190	150	150	210	220	242	242	156	244	194	194
184	90	96	190	194	150	150	210	210	236	236	210	244	194	196
185	90	96	190	190	150	160	210	220	236	240	210	216	196	240
186	96	100	190	192	162	168	210	230	236	236	216	216	194	196
187	96	96	184	190	150	150	220	220	240	244	210	210	190	196
188	90	96	190	190	160	168	220	220	236	240	214	214	194	196
189	84	100	184	190	150	150	220	220	236	244	218	276	194	194
190	96	102	190	190	150	172	210	220	236	244	210	216	190	206
191	90	96	190	190	160	160	220	230	244	258	210	210	194	240
192	90	100	190	194	150	172	220	220	236	236	216	216	190	206
193	96	96	190	194	150	154	220	220	240	242	210	216	190	206
194	90	100	190	192	164	172	230	230	236	242	192	200	190	206
195	96	102	192	194	150	162	230	230	244	244	210	210	190	196
196	90	100	190	194	150	150	220	220	236	240	214	242	188	188
197	90	96	190	190	150	150	220	220	244	244	202	202	192	192
198	96	100	184	190	160	172	220	220	236	244	210	216	192	192
Cayo Alto
29	84	84	182	182	158	158	194	216	240	240	248	248	192	206
30	84	96	184	192	158	158	216	218	240	246	150	206	192	206
31	88	88	182	188	160	162	216	216	250	250	206	228	190	194
32	88	96	182	192	158	158	196	216	240	242	152	152	192	206
33	104	104	188	188	160	160	196	196	240	252	152	228	190	190
34	84	104	182	182	158	158	216	216	240	250	154	228	192	208
35	84	104	184	192	160	170	220	220	240	250	264	264	192	192
36	84	84	186	192	158	162	220	220	244	244	154	228	190	190
37	84	84	182	192	158	170	196	216	240	250	150	264	208	218
38	84	84	184	190	160	160	194	196	242	244	152	204	194	208
39	84	84	182	192	160	170	196	220	242	242	228	248	190	208
40	84	84	182	192	162	170	216	220	240	240	248	248	192	208
41	84	96	182	182	160	170	196	216	242	242	152	228	192	192
42	84	96	182	192	158	170	196	216	244	244	154	154	192	208
Monte Cabaniguan
43	84	94	184	192	170	184	224	224	250	254	154	254	244	244
44	84	96	188	188	160	162	220	220	240	252	162	162	194	232
45	104	104	188	188	166	166	218	228	250	252	222	260	206	254
46	74	74	188	188	156	160	218	218	248	252	152	152	218	260
47	96	96	192	194	160	166	208	218	252	254	154	254	194	244
48	96	104	192	192	160	160	218	218	240	254	224	224	206	244
49	106	106	192	192	162	170	218	222	240	248	154	254	232	258
50	88	96	184	188	164	164	218	218	248	256	152	252	194	260
51	104	104	184	192	170	170	218	218	254	254	254	254	194	218
52	84	88	184	184	156	164	208	216	240	246	194	194	194	232
53	88	96	184	184	154	162	216	216	252	252	154	160	194	260
54	88	104	188	188	166	166	208	224	248	254	160	238	222	222
55	84	84	188	192	160	160	224	226	250	252	152	238	218	218
56	88	104	188	192	162	162	196	208	250	252	152	204	218	258
57	88	104	196	196	156	156	208	224	248	254	160	258	232	258
58	84	84	192	194	158	158	216	224	248	248	152	152	194	242
86	72	96	188	192	160	160	218	224	248	250	160	160	194	218
87	84	84	188	188	158	158	208	218	240	252	152	160	218	258
88	96	104	188	194	160	162	220	220	240	248	152	208	194	244
89	96	96	188	192	162	162	218	218	252	254	154	222	218	244
90	84	84	188	194	158	164	208	218	248	248	204	252	220	220
91	84	96	184	184	160	160	220	228	252	254	152	152	194	260
92	84	96	192	192	160	160	220	228	248	248	154	154	194	248
93	88	96	184	188	164	170	218	226	248	248	222	254	194	194
94	88	88	192	192	158	164	218	224	248	252	160	204	232	260
95	84	84	188	192	158	164	218	218	240	248	212	238	232	258
96	84	112	186	194	160	162	224	224	248	256	152	204	194	194
97	104	104	184	192	170	170	218	218	248	256	208	252	194	218
98	96	96	188	192	156	162	218	220	240	254	222	254	218	218
99	88	96	184	188	150	150	208	224	240	254	252	252	206	258
100	88	94	188	192	150	160	220	222	246	252	212	254	244	258
101	84	104	186	188	164	164	218	218	254	254	150	238	258	258
102	88	104	190	192	158	158	218	220	248	252	160	224	218	232
103	84	104	186	188	160	162	218	218	240	246	238	238	192	192
104	84	104	186	186	162	162	218	224	252	254	154	160	194	218
105	84	88	194	194	162	162	218	218	246	250	154	154	248	258
Cayo Obispo
62	88	102	184	194	150	162	214	214	250	254	222	222	212	214
63	88	100	184	194	150	150	214	226	250	250	212	236	192	194
64	88	92	186	194	162	162	210	226	254	260	218	218	194	194
65	92	100	184	196	150	150	216	226	252	254	246	246	192	202
66	88	94	184	184	150	160	210	226	248	252	246	246	194	244
67	86	88	184	184	162	162	206	226	246	250	220	220	192	194
68	90	100	184	196	150	150	212	228	248	252	232	232	194	194
69	100	102	184	194	150	162	216	216	248	250	246	246	192	218
70	88	100	184	194	150	150	208	214	250	252	218	218	192	218
71	88	94	186	186	150	160	212	226	250	254	212	212	192	194
72	100	100	186	186	150	150	216	226	252	252	246	246	192	218
73	88	92	184	195	150	162	216	216	248	250	234	234	192	194
74	94	104	184	195	150	150	214	214	250	250	218	232	192	218
75	94	104	184	184	150	162	214	226	250	252	246	246	192	194
76	94	100	184	184	150	162	208	228	250	252	232	232	194	202
77	88	94	184	184	150	162	208	210	250	250	246	246	194	194
78	88	102	184	194	150	160	212	212	250	256	218	234	218	218
79	88	102	184	194	150	162	216	226	246	248	212	212	192	244
80	88	102	184	196	150	162	216	226	250	252	218	218	192	192
81	88	102	186	196	150	160	212	212	254	256	234	234	192	202
Cayo Verde
106	88	88	184	184	150	162	214	226	250	250	222	252	220	220
107	88	102	184	184	150	162	206	224	246	250	252	252	192	218
108	88	102	186	186	150	162	214	214	248	248	214	232	192	196
109	88	102	184	184	150	150	210	214	246	250	222	250	218	246
110	88	102	184	184	150	162	212	212	242	246	268	268	194	196
111	102	102	186	186	162	162	206	226	248	254	248	252	194	196
112	88	94	186	186	150	150	212	214	246	248	268	268	192	246
113	88	100	184	184	148	160	210	214	248	252	218	218	192	242
114	88	92	184	184	148	160	210	214	242	252	218	268	194	242
115	96	96	184	184	150	150	214	226	248	252	268	268	196	196
116	88	88	184	184	150	162	210	212	248	252	216	268	202	242
117	94	100	184	184	150	162	210	212	246	254	216	268	202	242
118	86	96	186	186	150	162	210	214	246	252	246	268	194	194
119	96	96	186	186	150	162	214	214	242	252	246	246	192	218
120	92	102	188	196	150	162	210	210	252	252	236	274	194	196
121	88	102	184	188	162	162	208	212	250	252	218	218	194	242
122	88	92	186	186	150	162	214	224	248	254	246	246	192	196
123	92	104	184	192	162	162	210	224	250	254	250	250	218	218
124	88	88	184	192	148	148	214	214	246	250	274	274	192	194
125	88	88	186	186	148	160	214	214	244	244	268	268	194	218
126	88	98	184	184	150	162	214	214	248	248	218	218	220	220
127	96	96	184	184	160	162	210	210	248	248	218	218	214	220
128	94	102	184	184	148	160	214	214	248	248	274	274	214	226
Cayo Blanquizal
129	88	100	184	184	150	150	226	226	250	250	260	268	192	192
130	92	92	184	184	148	160	226	228	250	252	222	222	192	194
131	90	90	184	196	158	160	208	208	248	252	248	254	192	194
132	88	88	186	186	148	160	224	226	248	248	274	274	192	194
133	92	92	194	194	148	158	214	226	248	256	252	274	194	194
134	92	92	184	194	150	162	208	208	250	250	252	252	192	198
135	92	92	184	184	148	158	214	224	246	250	218	274	198	198
136	92	92	186	186	150	162	224	226	246	252	270	270	190	190
137	90	104	184	194	150	160	206	206	246	248	268	268	194	198
138	90	90	184	194	148	158	214	214	246	250	258	258	192	194
139	92	92	186	186	148	148	214	226	248	248	254	254	192	192
140	90	90	186	186	148	148	208	208	250	250	212	256	194	194
141	90	90	184	184	148	148	206	224	248	248	268	268	194	194
142	88	88	186	186	148	160	210	226	246	248	274	274	194	194
143	92	92	186	186	148	160	226	226	248	248	256	256	190	194
144	92	92	184	184	148	160	224	226	248	252	218	274	194	194
145	92	92	186	186	160	160	224	224	246	252	258	258	192	192
146	90	90	184	194	148	160	224	226	248	250	268	268	194	194
147	102	104	186	194	150	162	224	228	250	252	270	270	194	194
148	90	94	184	184	148	160	226	226	248	250	218	274	192	194
149	92	92	184	194	148	160	208	224	248	254	252	268	194	194
150	90	102	184	186	148	160	212	212	248	248	256	256	194	194
151	90	90	184	184	158	160	214	224	248	248	252	252	194	194
152	88	104	186	186	160	160	224	224	248	252	252	252	194	194
153	88	88	184	196	148	148	214	214	248	252	252	272	194	194
154	88	102	184	194	148	160	208	208	248	248	212	212	192	194
Cayo Macho
155	84	84	186	188	154	162	216	216	246	248	212	212	216	228
156	84	108	186	188	162	162	194	194	246	252	212	266	216	228
157	84	108	186	188	154	154	224	224	246	252	152	152	224	224
158	84	104	186	188	150	154	196	226	252	252	240	240	224	224
159	84	96	184	188	150	154	196	226	246	248	240	240	216	218
160	84	108	188	188	162	162	196	224	248	252	224	224	224	228
161	96	96	186	188	154	162	224	224	246	246	152	268	224	228
162	84	96	188	188	154	162	224	224	246	248	234	238	216	216
163	84	96	186	188	154	162	226	226	246	246	212	266	228	228
164	84	108	184	188	154	162	194	224	246	248	152	266	218	218
165	96	108	188	188	162	170	192	224	246	246	252	272	216	228
166	84	108	186	188	154	162	224	224	246	248	152	246	216	228
167	104	104	186	192	154	154	196	224	246	252	152	266	218	224
168	84	98	188	188	162	170	192	224	248	248	152	240	228	228
169	94	94	184	184	154	154	196	226	248	252	152	240	218	224
170	84	84	188	188	162	170	196	224	246	248	152	224	216	228
171	84	96	184	188	154	170	226	226	246	248	152	240	228	228
172	104	104	188	188	162	170	216	224	248	252	224	240	218	218
173	104	108	188	188	150	162	196	224	248	248	152	212	218	218
174	84	84	188	188	150	162	194	224	246	248	152	212	216	228
175	84	96	188	188	154	162	226	226	248	248	152	266	228	228
176	84	96	186	188	154	162	194	226	246	252	152	238	216	224
177	84	96	186	188	150	154	196	226	246	246	152	238	216	228
178	84	104	188	192	154	164	218	226	248	252	122	240	218	222
179	96	98	186	188	154	162	224	224	246	248	150	266	228	228
180	84	96	186	188	154	170	226	226	246	252	152	266	224	224
181	84	98	188	188	154	162	192	226	248	252	152	224	224	228
